# Supplementary material for: Are there enormous age-trends in stable carbon isotope ratios of oak tree rings?
Source: Holocene. 2020 Jul 15;30(11):1637–42. doi: 10.1177/0959683620941073 (PMC7543024; doi:10.1177/0959683620941073)
Supplement: McCarroll_et_al_supp – Supplemental material for Are there enormous age-trends in stable carbon isotope ratios of oak tree rings? [file McCarroll_et_al_supp.xlsx]

## Sheet: Sheet1
	M1	M2	M3	M4	M5	M6	M7	M8	M9	M10	M11	M12	M13	M14	M15	M16	M17	M18	PI1	PI2	PI3	PI4	PI5	PI6	PI7	PI8	PI9	PI10	PI11	PI12	PI13	PI14	PI15	PI16	PI17	PI18	PI19	PI20	PI21	PI22	PI23	PI24	PI25	PI26	PI27	PI28	PI29	PI30	PI31
1	-23.1983	-24.6317	-24.8048	-24.3654	-25.1512	-25.7603	-23.4854	-24.406	-23.333	-23.0872	-23.712	-24.3009	-24.303	-23.6922	-24.62	-24.66	-24.48	-23.9613	-24.6716	-24.2169	-25.8515	-25.7052	-23.985	-21.7573	-22.0376	-25.358	-23.5215	-22.9942	-24.6999	-23.3613	-25.0892	-24.2906	-24.852	-25.0135	-23.3629	-25.0957	-25.7727	-23.8582	-25.4885	-24.5549	-23.2271	-24.2449	-23.5755	-23.953	-23.8771	-24.031	-24.7034	-25.2837	-24.7831
2	-23.2782	-23.379	-24.5468	-23.9644	-24.4395	-24.6183	-23.7832	-24.1856	-24.4055	-24.805	-24.0724	-24.7647	-24.7313	-23.3657	-23.78	-24.94	-23.99	-24.3223	-23.5159	-24.2509	-25.1085	-25.9697	-24.5528	-21.9063	-22.6326	-25.5104	-23.5757	-23.3428	-23.6849	-23.1703	-24.6283	-24.6366	-24.9046	-23.8873	-23.1789	-24.4784	-25.2885	-24.7353	-25.8295	-23.8557	-23.7437	-24.8802	-23.6809	-23.487	-24.1955	-23.474	-25.3542	-25.12	-24.4009
3	-21.7389	-23.5902	-24.5158	-23.7694	-24.122	-25.8043	-23.3936	-23.8788	-23.2015	-24.2986	-24.2828	-24.5427	-24.5392	-24.093	-24.61	-25.8	-23.74	-24.4293	-24.2712	-23.8399	-22.9615	-26.2728	-23.282	-23.6293	-22.5796	-24.8028	-23.9293	-23.8536	-25.0129	-24.0683	-24.7523	-24.0836	-24.9735	-24.0825	-23.7769	-25.0631	-26.3057	-24.5997	-25.67	-24.4782	-24.2407	-25.3699	-24.2492	-24.203	-24.0562	-24.082	-25.1045	-23.8651	-24.4895
4	-24.4608	-22.7006	-24.0608	-24.1874	-24.3821	-25.1173	-23.4954	-23.8202	-23.9745	-23.9967	-23.0858	-24.5271	-24.0522	-23.9427	-24.21	-25.57	-23.03	-24.6563	-24.2315	-23.9069	-24.5645	-27.379	-23.354	-22.9573	-24.1756	-23.3961	-23.2951	-23.4704	-24.9569	-23.5713	-24.2972	-24.2756	-25.8429	-23.6409	-23.7149	-25.0568	-25.6525	-25.2154	-25.6365	-24.4726	-24.0695	-24.6375	-23.9432	-23.933	-24.6716	-24.593	-25.2111	-24.3475	-25.1939
5	-23.0353	-24.1076	-25.0298	-24.9134	-25.2365	-24.2943	-24.4478	-24.5672	-24.3515	-24.1302	-23.8315	-23.9215	-24.4613	-22.9703	-24.03	-25.77	-23	-24.3873	-25.0008	-24.3189	-23.4749	-25.9824	-25.724	-21.7993	-23.6886	-23.9983	-23.7325	-23.3902	-23.3779	-24.6313	-24.9422	-23.6216	-24.5834	-23.7565	-24.3139	-24.5559	-26.0282	-25.5047	-25.4415	-23.7174	-24.3959	-25.4698	-23.8289	-24.805	-24.4064	-24.659	-24.9063	-23.7997	-23.6553
6	-24.7856	-24.5802	-25.0168	-25.0584	-25.6306	-25.2763	-23.937	-24.2248	-24.5155	-24.3402	-23.9095	-24.6411	-24.5072	-23.7449	-24.32	-25.02	-22.36	-24.0993	-25.2241	-23.4529	-23.8285	-27.4718	-24.774	-24.1513	-24.6646	-24.1441	-23.5979	-24.2586	-25.2959	-24.1473	-24.8552	-24.9996	-25.4009	-23.7972	-24.3029	-24.9612	-26.1555	-24.7947	-25.49	-23.681	-23.6801	-25.8372	-23.8249	-25.575	-23.9779	-24.79	-25.9442	-23.783	-24.4823
7	-23.6159	-24.086	-24.7988	-24.7304	-25.0915	-25.3233	-23.6588	-25.0594	-24.3815	-24.4823	-24.1872	-24.9583	-24.7845	-23.7922	-24.54	-25.21	-24.73	-24.5753	-24.7634	-23.7809	-25.3492	-25.1305	-25.1346	-23.8293	-24.7176	-24.6648	-23.9586	-24.4418	-25.7894	-24.1013	-24.5482	-24.9086	-25.3482	-23.3554	-24.0499	-25.4219	-25.9575	-25.5809	-25.7485	-23.6265	-24.4455	-25.8219	-24.1986	-24.859	-23.6707	-24.379	-25.6666	-24.8746	-23.6335
8	-24.9759	-24.5303	-24.8778	-25.0034	-25.5147	-23.9593	-23.9644	-24.9648	-24.4005	-24.0187	-23.9367	-24.7493	-24.5074	-24.2296	-24.86	-26.01	-24.41	-24.5763	-24.8397	-23.4569	-25.0985	-26.8781	-24.1724	-23.4923	-24.0326	-25.4684	-24.048	-24.5724	-25.1199	-23.9563	-24.8872	-24.6346	-24.6679	-24.5391	-25.2974	-23.7792	-26.5045	-25.3847	-24.9385	-23.8028	-23.88	-25.6689	-23.9541	-24.558	-23.6993	-24.128	-25.8893	-23.7495	-23.8209
9	-23.9515	-23.8087	-24.6538	-24.5334	-25.1575	-25.2193	-23.9526	-24.9322	-24.4595	-24.1815	-23.7088	-24.7611	-24.7112	-24.1422	-24.24	-24.13	-24.11	-24.6923	-25.142	-23.1329	-22.5982	-23.3653	-26.5302	-21.7843	-24.4586	-24.5973	-23.4332	-25.2042	-25.2649	-24.1813	-23.8492	-24.8426	-24.7871	-23.6752	-24.8529	-24.8364	-26.4907	-26.1754	-24.91	-23.8906	-23.5139	-25.4311	-23.8065	-24.55	-23.24	-24.393	-25.749	-24.0952	-25.3119
10	-24.8143	-24.0791	-25.0388	-24.9434	-25.4433	-24.9423	-24.787	-25.3458	-25.1565	-23.8287	-24.9015	-24.6337	-23.7166	-23.3443	-24.12	-24.45	-24.72	-25.7673	-25.1393	-23.4659	-22.8225	-25.4337	-25.2038	-23.1053	-24.2196	-25.2072	-23.3472	-24.4878	-25.2499	-24.9313	-23.7132	-24.1686	-24.1314	-23.6301	-24.3809	-24.5658	-25.8542	-25.5639	-25.1855	-24.479	-23.8869	-26.0584	-24.8462	-24.466	-24.2648	-24.597	-24.0934	-24.1233	-24.6029
11	-24.0102	-23.6538	-25.0428	-24.7894	-25.1017	-25.7843	-23.9382	-24.921	-24.643	-24.5962	-23.3482	-23.9667	-23.5835	-24.0324	-24.68	-23.82	-25.25	-25.5713	-25.1586	-24.6909	-22.6225	-25.5896	-26.7276	-22.9873	-23.2366	-24.5823	-24.1272	-24.0906	-25.2709	-24.5433	-24.6662	-24.7396	-25.0695	-24.3125	-23.7109	-24.354	-26.1585	-25.7662	-25.696	-23.7819	-24.3871	-26.0285	-24.6287	-24.104	-23.8606	-24.212	-24.0994	-25.2472	-24.0799
12	-24.1258	-24.5571	-25.1298	-24.5754	-24.9187	-24.6233	-24.1676	-24.6828	-24.2839	-24.1452	-23.9641	-24.8641	-23.9237	-23.8667	-24.35	-23.8	-25.51	-25.1763	-24.3479	-23.9839	-23.5385	-24.6785	-26.1086	-22.7893	-24.2536	-25.2479	-24.5411	-24.1416	-25.6809	-24.2563	-24.4082	-23.7246	-24.792	-24.5601	-24.3059	-25.0911	-25.7452	-26.1231	-24.7805	-24.3311	-25.3353	-25.753	-24.3064	-24.16	-22.8226	-23.777	-24.9215	-24.5135	-24.1769
13	-23.5581	-24.7216	-25.1738	-24.5654	-24.8503	-24.4573	-25.0192	-25.5196	-24.6779	-24.9632	-23.68	-24.9285	-24.0042	-24.0107	-25.05	-23.19	-24.64	-25.8583	-24.6032	-25.0229	-24.3335	-25.3123	-23.9872	-23.3963	-24.3416	-24.2734	-23.4786	-22.3906	-25.6309	-24.3693	-24.0542	-23.6636	-24.2777	-24.1384	-24.0289	-24.8802	-25.9995	-26.1473	-25.066	-24.9167	-25.3913	-26.6579	-23.4939	-24.197	-23.6505	-23.676	-26.2068	-25.5015	-24.5329
14	-23.7942	-25.3884	-25.5168	-25.2624	-26.174	-25.7193	-24.7038	-24.5328	-24.6147	-24.5898	-24.5604	-24.6337	-24.9918	-24.5216	-25.05	-23.46	-24.61	-25.7033	-25.1845	-24.5879	-24.8555	-26.1847	-24.7544	-23.4913	-24.2266	-24.8908	-23.1012	-23.4558	-25.2699	-24.5393	-24.2443	-24.3736	-24.6966	-24.2822	-23.8939	-25.7713	-26.3392	-27.1625	-24.887	-24.2592	-25.5911	-26.5272	-23.4905	-24.043	-24.3669	-24.329	-25.4876	-24.5966	-24.5339
15	-22.8928	-24.4838	-24.9738	-24.3304	-25.5999	-24.2673	-24.896	-24.6776	-25.5625	-24.1893	-24.5305	-25.1849	-24.8935	-24.8172	-24.81	-23.61	-25.21	-25.2623	-24.9508	-24.2219	-25.1665	-25.2994	-24.8816	-23.7023	-24.1886	-24.8479	-22.6252	-23.6316	-25.2949	-24.4193	-24.5832	-24.5586	-25.2562	-24.3604	-23.7959	-25.5186	-26.3365	-27.2663	-25.4245	-24.9627	-24.3273	-26.479	-23.3889	-24.27	-23.9845	-23.701	-24.6811	-24.8558	-24.4979
16	-23.1991	-26.0821	-25.3118	-25.0934	-26.4913	-25.3323	-25.0626	-25.4862	-24.6567	-25.2246	-25.5422	-25.4493	-25.0524	-24.9046	-25.16	-23.53	-23.67	-25.6903	-25.3511	-25.7359	-23.5505	-25.3771	-25.108	-23.9563	-23.9386	-24.9062	-23.369	-24.2744	-25.2719	-24.4953	-24.9202	-23.9146	-24.2412	-24.8316	-24.0759	-25.4614	-27.0767	-27.8638	-25.672	-24.4188	-24.8295	-26.198	-23.8426	-24.298	-24.5534	-24.678	-23.9002	-24.9474	-23.9519
17	-24.061	-24.8321	-25.2968	-24.2544	-24.8548	-25.7873	-24.6752	-25.0318	-25.6571	-24.75	-25.1319	-25.7831	-24.0713	-23.7701	-23.64	-22.44	-24.3	-24.6313	-24.2584	-24.9949	-24.0265	-26.3147	-24.5944	-24.1233	-24.0426	-24.9822	-23.2077	-24.941	-26.0719	-24.9583	-24.1312	-23.9506	-24.7155	-25.1075	-23.9669	-24.3594	-24.4527	-26.5829	-25.747	-24.5795	-24.2657	-25.4516	-24.0802	-24.445	-23.7963	-24.529	-24.1811	-24.4704	-25.6479
18	-24.0856	-24.5601	-25.9438	-25.0504	-25.0279	-24.7863	-25.3558	-24.5656	-24.4264	-24.6553	-24.568	-25.2709	-24.1717	-24.5109	-24.77	-23.51	-24.73	-24.8153	-25.2097	-25.4809	-23.8325	-24.8236	-24.8278	-21.9653	-24.0366	-25.4025	-23.7602	-24.403	-25.8209	-25.4023	-24.7542	-24.3096	-23.9456	-23.8083	-23.0749	-24.564	-24.6387	-26.7305	-24.3645	-25.2684	-24.6463	-25.1088	-23.934	-24.714	-23.9843	-24.483	-24.566	-24.6493	-23.9849
19	-24.3955	-23.7829	-25.3998	-24.7604	-25.2887	-24.0433	-23.4617	-25.2466	-24.4701	-24.9229	-24.9314	-25.9503	-24.3399	-23.9121	-24.11	-24.25	-23.38	-24.6573	-24.631	-25.8669	-23.2415	-25.511	-24.896	-22.7563	-23.9106	-24.4634	-24.3016	-24.38	-26.1269	-25.1033	-24.7342	-24.1726	-25.684	-24.4967	-24.0609	-24.163	-25.2535	-27.2484	-24.4435	-24.9099	-24.2407	-24.5105	-24.1532	-24.934	-24.3861	-24.225	-25.0559	-24.3655	-24.9539
20	-24.36	-24.7848	-26.0918	-25.2584	-26.0847	-26.0393	-24.6365	-25.096	-24.1479	-24.1902	-24.2682	-26.2733	-24.5156	-24.494	-24.84	-24.33	-25.23	-23.9423	-24.7978	-25.4269	-23.5115	-25.537	-24.3086	-22.6843	-24.0216	-25.2075	-24.33	-24.6118	-25.4089	-24.8903	-24.7562	-24.3156	-24.0503	-24.5457	-24.5459	-25.2055	-25.7872	-26.977	-24.5245	-24.2319	-23.9295	-25.9635	-24.0102	-23.902	-24.1236	-24.756	-24.8145	-24.9227	-24.6279
21	-23.227	-24.7737	-25.9978	-25.3354	-26.1396	-25.8553	-23.2416	-24.3064	-24.5962	-23.5268	-22.7521	-23.8457	-25.2409	-25.4031	-26.04	-25.26	-24.26	-24.4893	-24.3331	-25.8169	-24.3565	-25.9508	-24.5638	-24.1053	-24.0166	-24.2553	-23.9067	-23.965	-25.3079	-25.3613	-24.7682	-23.8586	-24.5643	-24.6329	-23.9619	-24.7022	-25.0675	-26.7343	-25.0325	-25.1599	-24.1169	-25.742	-23.9029	-24.141	-24.593	-24.759	-25.1181	-25.9782	-25.9669
22	-24.072	-23.5414	-25.1768	-24.5924	-24.7082	-25.5793	-24.5416	-25.8576	-25.849	-23.3717	-24.3563	-25.1625	-25.5741	-25.1085	-25.68	-25.59	-24.34	-24.4133	-24.7804	-25.2799	-24.5035	-25.4104	-25.3972	-22.9606	-23.6726	-24.2765	-23.6459	-24.463	-24.9839	-25.0303	-24.6573	-23.8956	-24.5223	-24.8378	-24.5509	-24.8445	-26.1015	-26.7712	-24.5545	-24.8674	-24.0001	-25.9266	-23.843	-24.432	-24.2153	-24.361	-25.0356	-24.7335	-25.5979
23	-23.9191	-24.7592	-25.8388	-25.4824	-25.4346	-25.0313	-24.0646	-24.9936	-24.8478	-23.9165	-23.1871	-24.6553	-25.1564	-25.2731	-25.25	-25.37	-24.58	-24.9743	-24.1547	-25.1309	-23.9875	-25.9377	-24.9282	-23.3373	-22.6906	-23.0067	-24.4814	-24.6436	-24.7649	-24.7826	-25.4943	-23.4746	-25.5815	-24.8635	-24.9109	-24.1877	-24.9065	-26.928	-24.1155	-24.7785	-24.0139	-26.2459	-24.3348	-24.223	-24.9248	-24.624	-23.9325	-25.4853	-26.0509
24	-24.9382	-23.7697	-25.2798	-24.5434	-24.3201	-25.2393	-23.9072	-24.6694	-25.2377	-23.9667	-24.1213	-25.4137	-24.0831	-24.3504	-24.8	-24.24	-24.51	-25.3433	-25.022	-26.2129	-25.6835	-25.4827	-25.1134	-24.1283	-24.1616	-24.5126	-24.0187	-24.4728	-24.1799	-25.2593	-24.7293	-24.8296	-26.8806	-23.9486	-24.2809	-24.8128	-24.2862	-26.7801	-24.2609	-24.5668	-24.4253	-25.7113	-24.1309	-24.159	-24.0631	-24.477	-24.6602	-25.8786	-25.6669
25	-23.847	-24.4773	-25.5248	-25.2854	-26.2937	-25.4153	-24.0034	-25.5566	-25.7205	-24.8656	-24.2544	-25.3385	-25.4946	-25.0835	-25.08	-25.87	-23.95	-24.5583	-25.0403	-26.4209	-24.5115	-25.6555	-24.7272	-23.3493	-23.9476	-25.021	-23.9218	-24.364	-25.1659	-25.3983	-24.4632	-24.0516	-27.1545	-24.6504	-25.0839	-24.3671	-24.4752	-26.4151	-24.197	-24.8674	-24.4247	-26.0371	-23.6996	-24.369	-23.8624	-24.156	-24.9858	-25.9937	-25.7779
26	-23.0697	-24.7317	-25.2588	-25.1184	-25.9199	-24.3293	-23.835	-24.582	-24.753	-24.1269	-24.1182	-24.9741	-25.2956	-24.9841	-25.23	-25.26	-23.81	-24.3393	-25.0186	-26.1349	-25.3795	-25.6107	-24.8316	-23.2013	-23.1056	-25.0464	-23.8094	-23.869	-25.5789	-25.8523	-24.8992	-24.0176	-26.5642	-24.7219	-25.2889	-24.5272	-24.5455	-26.8003	-23.4995	-24.5991	-23.7981	-25.8589	-23.4756	-24.094	-24.3853	-24.548	-25.474	-25.6413	-25.4729
27	-24.1718	-24.7081	-25.2818	-25.0754	-26.2027	-24.4313	-24.3678	-25.1783	-25.2212	-24.2087	-24.0809	-26.1711	-23.3742	-22.5443	-23.17	-23.33	-22.85	-24.6753	-25.0479	-26.0879	-24.2385	-23.5222	-25.0406	-24.4143	-24.5536	-24.7796	-24.3697	-24.2154	-25.1499	-25.4573	-24.2742	-24.0476	-25.3572	-25.3373	-25.4089	-25.0379	-25.3192	-26.7398	-24.9645	-24.4676	-23.8713	-24.7804	-23.8552	-23.943	-24.3055	-24.919	-25.3848	-25.4054	-24.5209
28	-24.7675	-24.0502	-25.0438	-24.3514	-25.9131	-25.5083	-23.608	-24.2766	-23.9846	-24.4135	-23.9329	-24.255	-25.0414	-24.8216	-25.52	-24.95	-23.57	-24.6143		-26.7259	-25.0035	-24.4528	-23.999	-23.9563	-24.4706	-24.512	-23.4849	-24.262	-24.6479	-25.2353	-24.6833	-23.8076	-26.2475	-24.6507	-24.4999	-24.9985	-25.181	-26.3782	-23.9115	-23.8622	-25.1135	-24.8178	-23.8951	-24.64	-24.4033	-24.316	-24.9478	-25.7153	-24.5879
29	-23.5993	-23.8947	-25.4848	-24.4054	-25.9104	-25.4343	-23.6132	-24.8256	-24.2598	-23.3814	-23.8128	-24.8322	-23.9243	-23.7502	-24.67	-23.32	-23.95	-24.4843		-24.2699	-24.6305	-25.1606	-24.718	-24.0363	-24.8916	-24.5424	-23.9015	-24.2132	-24.7199	-25.7473	-25.1943	-23.9046	-26.2927	-24.5443	-24.4009	-24.2057	-24.642	-24.4586	-23.831	-24.9283	-25.2995	-24.0211	-24.2832	-24.128	-24.5635	-24.727	-25.4136	-25.013	-24.4479
30	-23.8076	-23.992	-25.3638	-24.0624	-25.3103	-25.2703	-24.4552	-25.6982	-25.331	-23.9248	-23.9054	-24.8866	-24.7332	-24.7157	-24.91	-23.68	-23.88	-24.5213		-25.1909	-24.4878	-24.9033	-24.41	-23.1273	-24.6906	-25.1735	-22.7612	-23.9402	-24.8819	-25.4273	-24.6513	-23.6986	-26.2812	-23.9957	-24.6009	-24.2293	-24.0442	-25.1152	-25.353	-24.306	-25.0789	-24.167	-24.818	-24.16	-24.8333	-25.134	-25.4477	-24.9936	-24.4019
31	-23.5139	-24.811	-25.6258	-24.8784	-26.224	-26.4763	-24.008	-25.9198	-25.2071	-24.7798	-24.5888	-25.432	-24.5652	-24.6423	-25.12	-23.98	-23.5	-24.7533		-24.4679	-24.8381	-25.622	-24.2692	-22.5713	-24.4316	-24.6847	-23.744	-23.8492	-24.0129	-26.0153	-24.2462	-24.0216	-25.8863	-25.0157	-24.5399	-25.3659	-23.8132	-25.1301	-23.8955	-24.7374	-24.2991	-25.3675	-24.6982	-24.569	-24.5729	-25.319	-24.7628	-25.5963	-24.5709
32	-24.5549	-24.6025	-25.7358	-24.7124	-26.1328	-24.7193	-24.3968	-26.2608	-24.9761	-24.3431	-24.2479	-25.1664	-23.9919	-24.1814	-24.95	-23.11	-23.74	-24.4323		-24.0809	-25.1575	-25.4959	-24.7204	-22.9643	-24.2846	-25.44	-24.5079	-24.6622	-24.1079	-24.7223	-24.5693	-23.9096	-25.3827	-24.5398	-23.8879	-25.2118	-23.2795	-25.456	-24.27	-24.1086	-25.8619	-24.4884	-24.5755	-24.304	-23.7566	-25.588	-24.349	-24.8238	-24.9895
33	-25.1548	-24.2992	-25.4038	-25.0464	-26.154	-22.9093	-24.5016	-25.313	-24.7426	-25.1008	-23.4036	-24.3402	-24.5397	-24.5661	-25.31	-23.93	-23.93	-24.8683		-24.3289	-25.4785	-24.6255	-24.757	-22.7143	-24.6516	-25.1178	-23.9464	-24.703	-23.9299	-25.0543	-25.4582	-24.1636	-26.605	-24.5965	-24.2189	-24.6238	-24.4077	-25.2341	-24.64	-24.733	-25.9463	-24.7014	-24.5001	-24.096	-24.0357	-25.686	-24.7531	-24.7953	-25.3669
34	-23.9857	-24.2087	-25.5158	-25.1734	-25.8386	-24.5943	-23.9162	-25.704	-24.2699	-24.2361	-22.2872	-22.9528	-23.8198	-23.5131	-23.67	-22.33	-24.24	-25.0593		-24.8239	-24.1295	-24.4223	-24.977	-22.6253	-24.3656	-25.5981	-23.5873	-24.5108	-25.3619	-24.8173	-25.0562	-23.7196	-26.2872	-24.7393	-24.5209	-25.3312	-24.603	-24.7709	-25.245	-24.0379	-25.1017	-25.4905	-23.8659	-24.467	-24.1184	-25.24	-25.1291	-25.0773	-25.0769
35	-24.5909	-24.7451	-25.6978	-25.4914	-26.8729	-24.1693	-23.9748	-25.6254	-24.8032	-24.0252	-22.7416	-22.7774	-24.1709	-23.9149	-24.46	-23.63	-23.38	-24.6413		-24.8359	-25.2795	-23.106	-24.5396	-23.5973	-24.3126	-25.3248	-22.8046	-24.644	-24.7799	-25.1003	-25.9002	-24.3536	-27.0224	-24.9602	-24.5059	-25.2103	-24.592	-25.1899	-24.812	-24.6605	-25.5629	-24.8917	-23.6145	-24.227	-25.1178	-24.999	-24.5585	-25.4992	-24.9149
36	-25.137	-24.4964	-25.8928	-25.4854	-25.9801	-24.4993	-23.4424	-26.536	-24.201	-24.8024	-24.2466	-24.4014	-24.7944	-24.4998	-24.73	-24.46	-23.56	-25.0233		-24.7069		-24.6606	-24.1746	-22.9233	-25.0726	-26.1023	-23.0253	-24.6476	-24.8099	-24.7453	-25.4742	-23.7446	-27.0679	-24.4711	-23.7879	-25.0558	-24.7277	-24.7276	-24.849	-23.3084	-25.5941	-24.2927	-24.3665	-24.405	-24.418	-25.402	-23.7149	-25.4872	-24.6939
37	-24.3962	-25.1037	-25.5998	-25.3514	-26.0069	-24.2433	-23.9016	-25.719	-24.409	-24.6298	-23.4866	-24.1764	-25.1974	-24.9062	-24.9	-24.63	-24.35	-24.8313		-25.6219		-24.6302	-24.6406	-24.4223	-25.2376	-24.9833	-23.7068	-24.855	-24.6839	-24.3173	-24.9172	-24.2166	-25.9823	-24.3819	-25.4319	-25.5607	-24.7787	-25.3045	-24.908	-23.4263	-24.8417	-24.9935	-24.4741	-24.035	-24.4649	-25.543	-25.1421	-24.7244	-24.7859
38	-25.0249	-25.1347	-25.6118	-25.6144	-26.471	-24.0453	-23.6996	-26.0776	-24.5237	-24.0331	-22.3448	-23.7316	-24.7443	-24.2537	-24.5	-24.44	-24.12	-25.6223		-24.8959		-25.973	-25.5452	-23.4263	-24.9656	-25.3905	-22.9923	-24.2426	-24.7719	-25.3923	-24.8062	-24.6596	-25.7559	-24.5938	-23.4319	-25.6584	-24.4175	-25.3929	-25.4385	-23.9933	-24.8513	-25.2411	-23.4699	-24.434	-25.2583	-26.036	-24.4506	-24.5704	-24.6549
39	-26.8291	-24.8377	-25.0498	-25.1984	-25.6971	-23.8013	-24.135	-24.6264	-24.8297	-23.7825	-24.3383	-24.0374	-23.5939	-23.1687	-24.04	-23.75	-24.25	-23.8493		-25.0809		-27.0549	-26.0194	-24.4083	-24.6426	-25.5507	-24.1888	-24.936	-24.8909	-25.0533	-25.2793	-24.4016	-27.1887	-24.3113	-23.1959	-25.904	-24.3832	-24.4001	-24.847	-24.1085	-25.4087	-24.5573	-23.6923	-24.085	-24.0217	-25.785	-25.0963	-24.1606	-24.5279
40	-25.4471	-24.7564	-25.2028	-24.9154	-26.3412	-24.6103	-23.6506	-25.2216	-24.8861	-24.0738	-24.6536	-24.736	-23.459	-22.8016	-24.05	-24.14	-24.54	-24.6303		-24.9129		-24.9337	-25.5224	-22.6713	-24.5146	-24.5933	-23.8202	-24.0282	-24.0569	-24.1493	-24.5502	-24.9246	-25.5806	-24.452	-23.6239	-25.2363	-24.1732	-23.5072	-25.183	-23.9714	-25.2015	-24.7261	-23.9989	-24.314	-24.5087	-25.92	-25.5151	-25.2083	-24.3069
41	-23.9177	-25.2342	-25.0988	-25.1904	-25.9073	-24.8863	-24.3142	-25.3474	-25.3549	-24.3838	-24.5391	-24.828	-23.1694	-23.4768	-23.52	-23.33	-24.54	-24.8683		-25.1649		-24.2715		-22.9553	-24.1746	-25.7453	-23.2527	-24.744	-24.2969	-25.8733	-25.3232	-24.7816	-25.8956	-25.1077	-24.2029	-25.4559	-24.4905	-24.5818	-24.8545	-23.7385	-25.0137	-25.0862	-23.6871	-24.78	-25.1925	-24.917	-25.1393	-25.1842	-24.0319
42	-24.9137	-24.3809	-25.2578	-24.9964	-26.1444	-23.9453	-23.1812	-25.6014	-25.2734	-25.4447	-24.2604	-24.5988	-24.1748	-24.0966	-25.32	-24.08	-24.78	-24.9833		-24.6259		-25.4829		-22.9983	-24.2276	-24.8835	-23.4094	-24.1944	-24.5469		-25.9992	-24.3006	-25.8418	-25.6738	-24.1279	-24.2911	-24.9115	-24.9405	-25.927	-23.6266	-25.6439	-25.0559	-23.6045	-24.094	-25.074	-24.377	-25.7047	-24.9757	-24.3569
43	-24.7666	-24.727	-25.2218	-24.7824	-26.3926	-25.3483	-23.2442	-24.0426	-24.4546	-24.4418	-23.569	-23.8512	-24.6548	-24.036	-24.96	-24.16	-24.13	-25.3623		-24.2669		-25.6878		-23.0863	-24.5366	-25.0887	-23.5107	-24.1714	-25.0289		-26.1322	-24.2826	-25.7761	-25.344	-24.2529	-25.1322	-24.355	-25.4362	-24.923	-24.1927	-25.2481	-24.7958	-23.5119	-24.49	-24.2965	-24.244	-25.0163	-24.7608	-25.9179
44	-25.3838	-24.6936	-25.6708	-25.1104	-26.9308	-25.6203	-23.7822	-24.5292	-24.7258	-24.2564	-23.659	-24.812	-23.7086	-23.4376	-24.45	-23.81	-24.37	-25.3413		-24.3509				-23.7203	-25.2156	-24.8036	-23.6396	-25.4406	-24.3369		-24.9823	-25.2646	-25.7758	-24.7081	-24.0859	-24.9538	-24.6665	-24.9726	-24.9805	-23.6826	-25.7703	-24.5792	-22.9791	-24.741	-24.6932	-24.547	-24.5334	-24.0011	-26.0699
45	-26.1908	-25.3077	-25.8888	-24.8984	-26.5857	-24.7073	-23.8436	-24.3214	-25.0449	-24.4541	-23.9662	-25.1398	-23.8129	-23.4946	-24.67	-23.42	-24.58	-24.2423		-25.4619				-24.0793	-24.6966	-25.0409	-23.5508	-25.2138	-24.6769		-25.1683	-25.3936	-26.6965	-25.3469	-24.7829	-24.4146	-24.7847	-24.9445	-25.183	-23.794	-25.4767	-25.0402	-23.8101	-24.216	-24.5242	-24.755	-25.3933	-24.1563	-25.8429
46	-26.0479	-24.7041	-25.4078	-24.4294	-25.3207	-24.4393	-23.6004	-24.7812	-24.1163	-24.72	-23.3054	-23.7244	-24.4884	-24.6548	-24.68	-23.82	-24.68	-25.7083		-24.6419				-22.9873	-25.5256	-25.4872	-22.7287	-24.4674	-24.8549		-25.3972	-24.4496	-26.7319	-26.0076	-24.1189	-24.6262	-24.5342	-25.0297	-24.7395	-23.7215	-24.8775	-24.2793	-23.5171	-24.683	-25.1295	-24.937	-24.4112	-24.5102	-25.2859
47	-25.2678	-24.6792	-25.4518	-24.6984	-26.3794	-24.2425	-23.9872	-24.6528	-24.492	-24.0725	-23.6346	-23.8926	-24.4702	-24.3179	-24.78	-24.54	-24.95	-24.8373		-23.3779				-23.4103	-23.9416	-25.4806	-22.9278	-24.476	-25.0049		-24.6922	-23.9976	-26.6715	-25.627	-24.3819	-24.5165	-24.8972	-24.5761	-25.4675	-24.0142	-24.6495	-24.7252	-23.3499	-24.417	-24.0495	-24.8	-24.2738	-24.6411	-24.7329
48	-25.371	-23.7256	-25.5868	-23.7594	-25.7373	-24.3024	-23.794	-25.462	-24.8202	-24.048	-24.7239	-23.9402	-24.2167	-24.1511	-25.29	-24.34	-25.49	-24.7176		-24.1699				-23.9833	-24.9286	-25.4895	-22.8633	-24.2894	-23.7639		-26.0293	-24.1616	-26.6443	-25.3599	-25.5839	-24.4137	-25.0617	-25.0751	-24.7265	-23.9543	-25.5851	-24.8715	-23.8465	-24.735	-23.4249	-24.838	-24.1853	-25.0397	-25.0219
49	-25.0466	-24.3764	-25.6358	-24.4714	-26.8918	-24.2394	-23.695	-24.7144	-23.859	-24.071	-24.4569	-23.848	-23.3766	-23.2202	-24.38	-23.49	-24.7	-24.9153		-25.0179				-23.9633	-25.1946	-25.3283	-23.6509	-25.2632	-24.4159		-25.0963	-24.2236	-26.36	-26.0825	-24.7529	-24.4035	-24.6477	-25.3418	-25.3425	-23.9423	-25.3261	-24.7271	-23.6083	-24.779	-24.0793	-23.955	-24.5464	-24.3533	-24.0979
50	-25.151	-25.3293	-26.2868	-24.6224	-26.653	-25.2903	-24.0472	-23.9022	-24.2917	-23.3482	-24.3705	-24.2056	-24.0914	-24.7893	-24.83	-23.68	-24.66	-24.3603		-24.3079				-23.3753	-25.3646	-24.86	-22.7542	-24.363	-23.9049		-25.1782	-24.4346	-26.4652	-25.6444	-25.0079	-24.9142	-24.8465	-25.1593	-25.3154	-23.1771	-25.7191	-24.4242	-23.2259	-24.501	-25.1775	-25.38	-23.8822	-24.1312	-24.9779
51	-25.3617	-25.172	-25.7978	-24.2514	-26.6721	-24.7962	-23.8238	-24.3892	-24.5711	-24.3478	-24.1315	-23.7932	-23.6953	-24.3553	-24.94	-23.87	-25.37	-25.3593		-24.1099				-24.447	-25.4446	-24.8113		-24.1126	-23.8659		-25.5723		-26.7733	-25.702	-25.4179	-24.842	-24.459	-24.6307	-25.2455	-24.3723	-25.6981	-24.8088	-23.4611		-24.5846	-24.705	-24.8484	-24.5844	-23.8769
52	-25.2336	-25.1418	-25.2108	-24.4034	-26.609	-23.7172	-24.3374	-25.39	-24.6559	-24.1111	-23.9938	-23.0824	-24.077	-24.6734	-25.96	-23.6	-25.91	-25.2523		-24.7889				-25.2941	-24.8586	-24.7454			-23.0254		-25.2652			-26.4054	-25.1519	-24.877	-25.401	-24.9492	-25.1865	-23.437	-24.8009	-24.7832	-23.5529		-23.5738	-24.827	-24.9949	-24.4016	-24.4029
53	-24.5103	-25.016	-26.0898	-24.61	-26.7272	-24.3981	-24.5182	-24.7642	-24.67	-24.2121	-24.1778	-23.8836	-23.3475	-23.7669	-24.58	-23.6	-23.09	-25.4973		-24.7499				-23.7572	-24.2316	-25.134			-22.9306		-24.9492			-24.7004	-25.5589	-24.5345	-25.2037	-25.2729	-24.1294		-25.5085	-24.9929	-24.5239		-23.7609	-24.894	-24.9341	-24.3388	-24.4289
54	-25.9771	-25.1159	-26.1138	-24.9159	-26.5667	-25.422	-24.1984	-25.4392	-24.565	-24.2961	-23.9654	-24.2116	-23.6402	-24.6988	-25.62	-25.07	-25.59	-25.5453		-23.9819				-24.2043	-24.9146	-24.9342			-24.8049		-24.3663			-26.257	-25.2289	-24.4558	-25.65	-25.4995	-24.8355		-25.9423	-24.5763	-24.1061		-23.7103	-25.329	-23.3915	-24.7431	-24.3919
55	-25.596	-25.4927	-26.2248	-24.8653	-26.6716	-25.0919	-23.9444	-24.6828	-23.8172	-22.9447	-23.3301	-24.2002	-23.7971	-24.1601	-24.46	-23.7	-24.78	-25.4983		-24.0369				-23.3184	-25.0026	-24.5077			-25.4159		-25.0702			-25.3679	-25.0329	-23.8642	-25.2915	-25.2206	-25.7945		-26.1091	-24.3625	-23.1813		-24.7994	-24.91	-24.1193	-24.4276	-24.9729
56	-25.2137	-24.2657	-25.8898	-23.9878	-25.6797	-24.6489	-24.2412	-25.0922	-24.6914	-23.5064	-23.1536	-24.6966	-24.221	-24.265	-25.06	-24.26	-25.39	-25.1513		-24.4199				-24.4985	-26.0266	-24.4421			-24.5689		-25.0783			-24.9431	-25.7309	-25.0181	-25.5785	-25.5496	-25.137		-26.1865	-24.6153	-23.4367		-26.3965	-25.184	-24.0339	-24.4939	-23.8239
57	-25.3512	-25.3473	-27.1738	-24.8698	-26.9116	-24.9578	-24.4456	-24.8352	-24.608	-24.2803	-23.7942	-25.3566	-24.1629	-25.0013	-24.81	-24.22	-24.9	-24.7359		-24.6669				-23.7166	-25.3546	-24.9177			-25.5399		-25.1253			-25.5066	-25.8809	-23.8912	-25.5247	-24.7185	-24.725		-25.1979	-24.4442	-24.0369		-26.7273	-23.272	-24.0941	-24.013	-23.8759
58	-26.1282	-24.5239	-26.5928	-24.5264	-25.8971	-24.4937	-24.8086	-24.2896	-24.8423	-24.0148	-24.0132	-24.8494	-23.8743	-23.9096	-24.88	-24.25	-25.06	-24.9413		-25.8779				-23.2167	-25.6136	-25.5365			-25.5739		-25.6602			-25.8813	-24.0479	-24.692	-25.1262	-24.6801	-25.0925		-25.1103	-24.3468			-27.2337	-23.132	-24.6909	-23.4328	-23.7009
59	-25.2906	-25.669	-26.2638	-25.7074	-26.5194		-23.6358	-24.1638	-24.4388	-24.2642	-23.5224	-24.1202	-23.6968	-23.9707	-25.2	-24.37	-26.21	-25.1573		-26.2259				-23.8908	-25.3636	-24.6203			-25.6789		-25.5282			-25.5667	-23.9149	-24.4073	-24.5955	-25.0374	-24.815		-25.9895	-24.6079			-26.9499	-23.941	-24.9823	-24.7182	-23.8449
60	-25.3226	-24.868	-26.1138	-24.5798	-25.4985		-24.0316	-24.804	-25.0471	-23.7419	-23.8306	-24.717	-24.3813	-23.79	-23.95	-23.07	-24.64	-25.1013		-24.8959				-23.2179	-24.6606	-24.3277			-24.2319		-25.0102			-25.9092	-24.2019	-24.7868	-25.6192	-25.4806	-25.362		-25.7155	-24.6657			-26.7763	-23.72	-24.5789	-24.2685	-24.6859
61	-25.6025	-24.3873	-25.2758	-24.7234	-25.8799		-23.245	-24.7592	-25.144	-24.8237	-23.1651	-24.6224	-23.1105	-22.4208	-24.87	-23.36	-24.43	-24.7033		-24.9629					-23.9176	-24.8328			-25.0249		-25.1312			-25.7272	-24.1379	-24.7822	-25.2742	-25.7661	-24.84		-25.8953	-24.1898			-26.3658	-23.463	-24.4235	-24.7297	-24.3219
62	-25.814	-24.7037	-26.1138	-25.0294	-26.2456		-23.714	-24.008	-24.5718	-24.3755	-23.4391	-24.2346	-23.6049	-24.3735	-24.41	-23.71	-25.84	-24.4603		-24.6909						-24.927					-25.6913			-25.6584	-24.8139	-25.1133	-25.0317	-26.2673	-24.43		-26.2787	-25.2305			-25.8347	-23.462	-24.9055	-24.5478	-24.1289
63	-25.239	-24.9909	-26.1948	-24.8959	-26.1071		-24.0582	-23.8978	-25.7781	-24.8778	-23.7491	-23.8296	-23.8761	-23.6328	-24.61	-23.88	-26.36	-24.6663		-24.9399						-25.2732					-26.0222			-25.1613	-25.3409	-24.3742	-25.084	-26.5645	-24.3514		-25.8211	-24.2696			-25.3852	-23.697	-24.9587	-24.5559	-24.1069
64	-25.8022	-25.0541	-25.3928	-25.0859	-25.6202		-23.7324	-24.8056	-25.0063	-24.8988	-23.204	-24.323	-23.4107	-23.8185	-24.57	-23.88	-26.11	-24.4723		-23.6369						-25.1942					-25.7063			-24.6301	-24.5979	-24.0833	-24.9287	-26.4496	-25.3427		-25.7481	-24.2324			-25.7245	-23.625	-25.9729	-25.0419	-24.0279
65	-26.1117	-24.8768	-25.0918	-24.8634	-26.1768		-24.3636	-25.0228	-24.864	-24.2079	-23.7992	-24.5742	-23.2982	-22.9626	-23.48	-22.89	-25.01	-24.6593		-25.0729						-24.9472					-25.3332			-25.4044	-24.5859	-24.4733	-25.3	-25.565	-24.051		-25.9899	-24.256			-25.3528	-23.701	-24.7671	-25.0042	-25.0009
66	-25.4811	-24.5353	-25.3318	-24.8273	-25.4632		-23.8552	-24.1014	-25.0422	-24.4134	-23.3178	-25.2848	-24.1817	-23.7766	-24.26	-24.21	-23.89	-24.2063		-24.8609						-25.358					-25.7742			-25.2714	-23.8639	-25.9637	-25.0602	-25.7584	-24.4405		-25.8739	-24.8625			-25.141	-23.484	-24.9407	-24.8461	-24.2079
67	-26.135	-25.2129	-25.3548	-26.015	-26.1184		-24.0712	-25.207	-24.9803	-23.589	-22.6612	-24.3748	-23.647	-23.8465	-23.58	-23.17	-23.88	-24.1903		-25.8039						-25.4683					-25.1112			-24.5345	-24.0239	-25.2281	-25.1525	-25.5366	-24.834		-25.3765	-24.6235			-25.4099	-23.416	-25.6441	-24.7002	-24.9599
68	-25.9767	-24.7648	-25.3688	-26.51	-26.962		-23.703	-24.265	-25.1779	-23.8106	-23.4298	-25.3782	-23.7264	-23.4378	-23.74	-23.26	-24.58	-24.5353		-25.5739						-25.3008					-25.3313			-24.8076	-24.0069	-24.8445	-25.077	-25.8011	-24.491		-24.8285	-25.2525			-25.3799	-23.96	-25.1393	-24.6371	-24.5919
69	-25.9076	-24.0534	-25.3228	-26.0911	-26.151		-24.1312	-24.2506	-24.1115	-24.2101	-23.3343	-26.123	-24.3927	-24.3213	-23.91	-23.02	-25.65	-24.4793		-24.3239						-25.0208					-24.9593			-25.3224	-23.5709	-24.3244	-24.953	-25.7801	-24.8525		-25.3871	-24.9278			-25.2384		-25.6887	-24.1261	-24.5639
70	-25.2261	-25.1992	-24.0264	-25.9297	-25.8122		-23.9862	-24.4264	-24.3539	-24.1857	-22.7352	-26.044	-23.1769	-23.2377	-24.21	-23.52	-24.09	-24.9913		-25.0029						-24.8917					-24.0523			-23.9536	-23.8829	-24.1944	-24.9177	-25.7711	-24.825		-25.0639	-24.4717			-25.3618		-25.2655	-24.1485	-24.9299
71	-25.0733	-25.8332	-25.6038	-26.7242	-26.5678		-23.4512	-24.251	-24.34	-24.0937	-22.7361	-26.0576	-23.7488	-24.6626	-24.62	-23.26	-24.58	-24.8133		-24.9769						-25.2524					-24.1432			-25.5814	-23.5339	-24.3013	-25.033	-25.2925	-24.4395		-25.0813	-24.964			-25.1749		-24.6895	-24.449	-25.5929
72		-24.8813	-25.4218	-26.6469	-26.2573		-22.791	-23.514	-24.274	-23.5445	-22.2465	-25.5458	-24.2221	-24.0472	-24.5	-22.18	-24.07	-24.9423		-24.7839						-24.9697					-24.0992			-25.2868	-23.9619	-23.9505	-24.0937	-25.1396	-24.3115		-25.3431	-25.0437			-25.3388		-25.7526	-24.4713	-26.8319
73		-25.3053	-25.6328	-26.335	-25.5542		-23.63	-23.7756	-24.7823	-23.3459	-22.5209	-25.7178	-23.4863	-23.463	-23.14	-22.01	-25.48	-24.7593		-24.7009						-24.8781					-24.1273			-24.5619	-24.0113	-24.892	-25.1607	-25.1108	-23.486		-25.4845	-24.6605			-25.4881		-26.6291	-23.9173	-26.5659
74		-24.9633	-25.5728	-26.1219	-26.3072		-23.2842	-23.5744	-24.6691	-24.0717	-22.2967	-25.6584	-24.0542	-24.9252	-24.23	-22.8	-23.62	-24.5393		-25.8489						-25.1579					-24.1082			-25.3996			-25.367	-25.414	-24.2294		-24.8395	-24.5706			-25.403		-25.8311	-23.9772	-25.5319
75		-24.5987	-25.0468	-25.3538	-26.1223		-23.479	-23.5886	-23.7777	-23.9956	-22.4294	-24.503	-23.804	-24.1785	-25.13	-22.38	-24.04	-24.8733		-24.8649						-24.9102					-24.8693			-24.5234			-25.37	-25.691	-23.7589		-24.9451	-24.4539			-25.2833		-26.8533	-23.5627	-26.1209
76		-25.3836	-25.08	-26.8787	-26.6254		-22.8994	-23.0338	-23.5151	-23.74	-21.829	-23.181	-24.2564	-25.4156	-24.55	-23.58	-25.15	-24.4343		-24.6679						-24.8993					-25.1303			-24.4712			-25.0067	-25.9762	-23.6199		-25.1951	-24.8456			-24.963		-26.8837	-24.0236	-25.2319
77		-25.2683	-24.7738	-26.9722	-26.8784		-23.5762	-25.1714	-24.3792	-22.4534	-23.51	-25.4364	-23.7337	-24.2101	-24.29	-23.66	-23.71	-24.1273		-25.1589						-25.1372					-25.0083			-24.7076			-25.4921	-25.5181	-23.6999		-24.9233	-24.9136			-24.122		-26.9635	-24.2471	-26.3119
78		-25.0768	-24.9308	-26.7943	-26.8594		-23.6656	-24.2392	-25.1504	-24.4357	-23.5368	-25.7088	-23.5607	-23.9523	-24.48	-24.19	-23.49	-24.9653		-24.9649						-25.3483					-25.1002			-25.2294			-25.0601	-24.8773	-23.7651		-24.6865	-25.0849			-23.8562		-26.1983	-23.883	-27.0309
79		-25.4166	-24.8158	-26.1857	-27.0354		-23.8204	-23.9578	-25.8215	-25.3775	-23.4869	-25.8064	-23.5788	-24.3809	-24.25	-24.53	-23.29	-24.5883		-25.4169						-25.4583					-24.7323						-25.3541	-25.1129	-23.7536		-24.7557	-24.887			-23.988		-25.7753	-23.907	-26.8709
80		-25.2575	-24.5738	-26.5026	-26.8594		-23.7398	-24.9306	-24.9284	-23.693	-23.562	-26.3608	-23.53	-24.6786	-23.96	-23.66	-23.54	-24.7393													-24.6932						-25.1576		-24.2556		-24.9717	-24.2646			-24.2421		-26.0023	-24.0216	-26.6589
81		-25.0321	-25.2258	-25.868	-26.8334		-23.0514	-24.6334	-25.63	-24.145	-22.9742	-25.8154	-23.1611	-22.9572	-23.01	-22.31	-23.31	-24.5133													-24.7523						-25.1721		-23.7921		-25.0093	-24.5679					-24.9809	-24.0791	-24.3669
82		-25.2759	-25.7498	-25.7328	-26.8364		-23.9345	-25.0628	-25.0968	-24.2216	-24.2248	-24.6796	-23.3151	-22.5283	-22.5	-21.75	-23.92	-24.9256													-24.7823						-25.0296		-23.7816		-24.9199	-24.7444					-25.6991	-24.0492	-23.7669
83		-25.194	-25.3958	-25.2087	-26.9704		-23.2384	-24.614	-24.4557	-24.368	-23.8355	-24.145	-24.4845	-24.3074	-23.88	-23.86	-23.44	-24.8766													-24.5602						-25.0352		-24.3866		-25.2585	-25.3343					-25.8377	-24.9135	-24.7089
84		-24.4824	-25.5328	-25.1082	-26.8284		-23.6722	-23.9528	-24.292	-24.0829	-23.4927	-23.0174	-25.5376	-25.5005	-24.16	-23.41	-23.91	-23.6586													-24.4222						-24.9931		-24.1264		-25.4961	-24.7097					-25.5773	-24.7635	-24.2729
85		-25.2161	-25.7978	-25.7619	-26.5534		-23.937	-24.2112	-24.597	-24.1145	-24.0362	-23.4332	-25.5908	-24.9096	-23.33	-23.52	-24.64	-25.1916													-23.7263						-24.3526		-24.2434		-24.8427	-24.892					-24.6139	-24.6228	-24.6079
86		-25.1694	-25.1888	-25.2048	-26.7874		-23.6456	-24.8106	-24.8116	-24.8737	-24.0885	-23.7282	-25.0151	-25.2694	-23.8	-23.8	-23.77	-24.9626													-23.8742						-24.9471		-23.8601		-25.1711	-24.4506					-24.7643	-24.4851	-24.3689
87		-24.9144	-25.3218	-25.1987	-27.2214		-23.7652	-23.9878	-24.0357	-24.648	-23.5212	-24.3384	-25.4512	-25.5028	-23.24	-23.24	-23.23	-24.1504													-23.9922								-24.1361		-25.4149	-24.5027					-25.2023	-25.0798	-25.2019
88		-25.4119	-25.3118	-25.0629	-27.2624		-24.6076	-24.6558	-24.9304	-23.4157	-24.1706	-24.0892	-25.8131	-26.4114	-24.31	-24.13	-24.47	-24.0166																					-23.5911		-25.0867	-24.4696					-25.4739	-24.4889	-25.5819
89		-24.8887	-25.0728	-25.0544	-27.2794		-23.848	-23.7352	-23.4753	-24.5618	-23.5676	-23.6718	-25.6123	-24.7137	-22.87	-23.23	-22.94	-24.0227																					-23.9544			-25.2396					-25.8201	-24.3617	-26.0339
90		-24.0956	-23.9078	-24.4034	-26.6254		-23.8696	-24.0354	-24.1408	-23.7368	-23.123	-23.6606	-25.3826	-24.6445	-23.26	-23.33	-23.88	-24.9396																					-24.1931			-25.355					-25.8161	-24.4356	-24.9909
91		-24.8604	-24.3956	-24.7021	-27.1964		-23.38	-23.8578	-25.0226	-24.3599	-23.0001	-23.1414	-25.1791	-24.388	-23.62	-24.26	-22.91	-23.9636																					-23.9771			-24.8922					-25.3279	-24.6483	-24.8949
92		-24.7464	-24.6368	-24.8269	-27.2564		-23.4984	-24.1546	-25.3093	-25.1163	-23.4668	-23.203	-25.818	-24.8823	-23.19	-23.4	-23.1	-24.32																					-23.6799			-25.4236					-25.5041	-24.9393	-24.7599
93		-23.817	-23.5248	-24.3219	-26.9134		-23.5898	-24.1702	-24.5766	-24.6623	-23.1871	-23.328	-25.4756	-23.9711	-24.15	-23.62	-22.81	-24.9583																					-23.7381			-25.5293					-25.1457	-23.9782	-24.7929
94		-24.3882	-23.7648	-24.2169	-26.5874		-23.478	-24.324	-24.5368	-25.0382	-23.5168	-23.6376	-22.8639	-25.8493	-23.38	-24.01	-22.71	-24.7096																					-23.5906			-24.9883					-25.7927	-24.0825	-25.2489
95		-24.6676	-24.7288	-24.7729	-26.0244		-22.7592	-24.1304	-23.5272	-23.9575	-22.458	-22.8812	-25.4367	-24.0988	-22.37	-23.35	-23.21	-24.6876																					-23.5876			-25.4862						-24.8425	-25.4449
96		-24.3956	-24.6158	-25.0981	-26.5684		-22.955	-24.3398	-24.0376	-24.5625	-22.6599	-22.6326	-25.1326	-23.7072	-22.38	-23.27	-22.64	-24.0146																					-23.6275			-25.1684						-24.3016	-24.3039
97		-24.4345	-25.0598	-25.1135	-26.9144		-23.219	-24.5864	-24.1148	-24.7016	-23.1115	-23.4738	-24.9655	-23.9358	-22.4	-23.27	-23.16	-23.8366																					-24.3366			-25.3692						-24.0445	-23.9629
98		-25.241	-25.4408	-25.063	-27.2114		-23.4894	-24.5194	-25.5935	-25.0626	-23.3623	-24.1166	-25.3886	-24.3226	-23.13	-24.42	-22.99	-23.7996																					-23.6296			-25.4579						-23.8213	-24.6999
99		-25.3916	-25.4958	-24.8455	-26.4234		-22.815	-24.5858	-24.6286	-24.5629	-23.4626	-24.2212	-25.5817	-24.9144	-23.04	-23.14	-22.37	-24.3566																								-25.2903						-24.1299	-24.3259
100		-25.6822	-25.3138	-25.24	-26.4174		-23.0174	-24.7358	-24.6617	-23.9965	-23.2009	-24.6162	-25.4361	-23.9	-22.34	-23.04	-23.19	-24.2596																								-25.0716						-24.2017	-24.9599
[truncated: 19 more columns]
